# Supplementary material for: Natural diversity of lactococci in γ-aminobutyric acid (GABA) production and genetic and phenotypic determinants
Source: Microb Cell Fact. 2023 Sep 9;22:178. doi: 10.1186/s12934-023-02181-4 (PMC10492284; doi:10.1186/s12934-023-02181-4)
Supplement: Supplementary file 1 — Additional file 1: Table S1. The 132 studied lactococci with their levels of GABA production, growth rates in media with and without chloride and ability to grow at 40 °C, in 4% (w/v) NaCl and to deaminate arginine. [file 12934_2023_2181_MOESM1_ESM.xlsx]

## Sheet: Additional file Table S1
	Additional file 1 Table S1. The 132 studied lactococci with their levels of GABA production, growth rates in media with and without chloride and ability to grow at 40°C, in 4% (w/v) NaCl and to deaminate arginine.
						GABA (mM)	µ (h-1)	GABA (mM)	µ (h-1)	Chloride factor	growth		Arginine
	Strain number	Species	phenotype	origin	Access number	without chloride		with chloride		on GABA production	4% NaCl	at 40°C	consumption
1	CIRM-BIA 631	L. cremoris	lactis	cheese (Brie)	RILY00000000	0.48 ± 0.02	0.89 ± 0.01	5.77 ± 0.14	0.66 ± 0.01	11.9153	+	+	+
2	CIRM-BIA 1554	L. cremoris	lactis	soil		0.37 ± 0.04	0.92 ± 0.02	0.39 ± 0.00	0.47 ± 0.02	1.05327	+	+	+
3	CIRM-BIA 1571	L. cremoris	lactis	raw milk	RILO00000000	0.75 ± 0.06	0.72 ± 0.01	1.42 ± 0.56	0.47 ± 0.01	1.88824	+	-	-
4	MG1363	L. cremoris	lactis	dairy starter	NC_009004	0.62 ± 0.00	0.71 ± 0.01	7.10 ± 0.18	0.61 ± 0.01	11.4484	+	+	+
5	MG1388	L. cremoris	lactis	dairy starter	JASGXB010000000	0.75 ± 0.05	0.74 ± 0.02	6.41 ± 0.04	0.51 ± 0.02	8.60268	+	+	+
6	NCDO4109	L. cremoris	lactis	dairy starter		0.52 ± 0.01	0.74 ± 0.07	3.43 ± 0.25	0.50 ± 0.01	6.60019	+	+	+
7	S12	L. cremoris	lactis	from Mckay Lab	RIEF00000000	0.42 ± 0.04	0.66 ± 0.01	1.61 ± 0.03	0.51 ± 0.01	3.82045	+	+	+
8	S48	L. cremoris	lactis	from Mckay Lab		0.32 ± 0.00	0.55 ± 0.04	1.10 ± 0.05	0.35 ± 0.02	3.47603	+	+	+
9	S88	L. cremoris	lactis	starter		0.52 ± 0.04	0.69 ± 0.00	0.58 ± 0.05	0.40 ± 0.01	1.10101	+	+	+
10	S89	L. cremoris	lactis	starter		0.67 ± 0.37	0.43 ± 0.10	0.23 ± 0.04	0.30 ± 0.03	0.344057	-	-	+
11	S90	L. cremoris	lactis	starter		0.49 ± 0.23	0.59 ± 0.04	2.87 ± 0.12	0.48 ± 0.03	5.86124	+	+	+
12	S122	L. cremoris	lactis	from Novel Lab		0.80 ± 0.28	0.57 ± 0.01	0.32 ± 0.17	0.46 ± 0.01	0.397571	-	+	+
13	S172	L. cremoris	lactis	from Novel Lab	RIEI00000000	0.31 ± 0.00	0.58 ± 0.01	3.37 ± 0.06	0.56 ± 0.01	11.0065	+	+	+
14	S173	L. cremoris	lactis	from Novel Lab	RIEJ00000000	0.76 ± 0.00	0.66 ± 0.02	11.18 ± 0.13	0.49 ± 0.02	14.6348	+	+	+
15	S174	L. cremoris	lactis	from Novel Lab	RIEH00000000	0.55 ± 0.05	0.65 ± 0.08	7.27 ± 0.04	0.44 ± 0.06	13.1155	+	+	+
16	S181	L. cremoris	lactis	unknow		0.54 ± 0.01	0.68 ± 0.04	8.17 ± 0.11	0.50 ± 0.02	15.2521	+	+	+
17	S182	L. cremoris	lactis	unknow		0.58 ± 0.02	0.74 ± 0.01	7.44 ± 0.07	0.61 ± 0.01	12.7346	-	+	+
18	S239	L. cremoris	lactis	SSL135 from Kok Lab		0.58 ± 0.01	0.72 ± 0.01	7.03 ± 0.20	0.60 ± 0.01	12.0972	+	+	+
19	S427	L. cremoris	lactis	corn		0.61 ± 0.00	0.67 ± 0.01	3.17 ± 0.49	0.54 ± 0.01	5.1825	+	+	+
20	S623	L. cremoris	lactis	cheese (Franche Comté)		0.28 ± 0.00	0.67 ± 0.04	0.12 ± 0.03	0.50 ± 0.02	0.439961	+	+	+
21	CIRM-BIA 86	L. cremoris	cremoris	starter		0.15 ± 0.04	0.54 ± 0.01	0.08 ± 0.01	0.31 ± 0.01	0.517241	-	-	-
22	CIRM-BIA 1560	L. cremoris	cremoris	cheese (Domiati)	RIME00000000	0.11 ± 0.01	0.50 ± 0.01	0.05 ± 0.07	0.19 ± 0.08	0.47619	-	-	-
23	CIRM-BIA 1563	L. cremoris	cremoris	cheese (Domiati)		0.12 ± 0.02	0.50 ± 0.01	0.05 ± 0.07	0.00 ± 0.00	0.434783	-	-	-
24	CIRM-BIA 1564	L. cremoris	cremoris	cheese (Domiati)	JASGWZ010000000	0.07 ± 0.07	0.48 ± 0.01	0.05 ± 0.07	0.00 ± 0.00	0.769231	-	-	-
25	CIRM-BIA 2199	L. cremoris	cremoris	cheese (Domiati)	RIMD00000000	0.06 ± 0.08	0.47 ± 0.01	0.05 ± 0.07	0.16 ± 0.01	0.833333	-	-	-
26	S04	L. cremoris	cremoris	from Sandine Lab	RIER00000000	0.15 ± 0.02	0.39 ± 0.01	0.11 ± 0.02	0.26 ± 0.06	0.684908	-	-	-
27	S05	L. cremoris	cremoris	from Sandine Lab	RIES00000000	0.12 ± 0.03	0.42 ± 0.02	0.11 ± 0.02	0.00 ± 0.00	0	-	-	-
28	S36	L. cremoris	cremoris	from Ackerman Lab	RIET00000000	0.14 ± 0.05	0.39 ± 0.01	0.10 ± 0.00	0.22 ± 0.02	0.740451	-	-	-
29	S38	L. cremoris	cremoris	from Ackerman Lab	RIEQ00000000	0.10 ± 0.01	0.35 ± 0.04	0.09 ± 0.00	0.10 ± 0.02	0.919812	-	-	-
30	S72	L. cremoris	cremoris	starter		0.11 ± 0.03	0.46 ± 0.01	0.09 ± 0.00	0.38 ± 0.01	0.846612	-	-	-
31	S73	L. cremoris	cremoris	starter		0.10 ± 0.02	0.53 ± 0.02	0.09 ± 0.00	0.10 ± 0.01	0.916923	-	-	-
32	S74	L. cremoris	cremoris	starter		0.13 ± 0.04	0.40 ± 0.03	0.08 ± 0.00	0.34 ± 0.02	0.636141	-	-	-
33	S75	L. cremoris	cremoris	starter		0.12 ± 0.04	0.47 ± 0.01	0.07 ± 0.00	0.00 ± 0.00	0.56971	-	-	-
34	S76	L. cremoris	cremoris	starter		0.09 ± 0.01	0.39 ± 0.15	0.08 ± 0.00	0.00 ± 0.00	0.927905	-	-	-
35	S78	L. cremoris	cremoris	starter		0.10 ± 0.03	0.47 ± 0.04	0.07 ± 0.01	0.00 ± 0.00	0.625986	-	-	-
36	S79	L. cremoris	cremoris	starter		0.09 ± 0.01	0.50 ± 0.02	0.07 ± 0.00	0.16 ± 0.00	0.75603	-	-	-
37	S80	L. cremoris	cremoris	starter		0.09 ± 0.01	0.21 ± 0.08	0.07 ± 0.00	0.00 ± 0.00	0.741654	-	-	-
38	S81	L. cremoris	cremoris	starter		0.13 ± 0.03	0.39 ± 0.04	0.07 ± 0.02	0.43 ± 0.02	0.503554	-	-	-
39	S82	L. cremoris	cremoris	starter		0.09 ± 0.00	0.39 ± 0.14	0.07 ± 0.00	0.00 ± 0.00	0.849836	-	-	-
40	S91	L. cremoris	cremoris	starter		0.09 ± 0.00	0.36 ± 0.13	0.11 ± 0.01	0.00 ± 0.00	1.18121	-	-	-
41	S102	L. cremoris	cremoris	starter		0.13 ± 0.05	0.53 ± 0.00	0.09 ± 0.00	0.22 ± 0.01	0	-	-	-
42	S103	L. cremoris	cremoris	starter		0.09 ± 0.00	0.49 ± 0.07	0.09 ± 0.00	0.28 ± 0.02	0	-	-	-
43	S183	L. cremoris	cremoris	from Miles		0.13 ± 0.05	0.57 ± 0.01	0.11 ± 0.03	0.00 ± 0.00	0	-	-	-
44	S186	L. cremoris	cremoris	from Miles		0.09 ± 0.01	0.43 ± 0.01	0.10 ± 0.00	0.00 ± 0.00	0	-	-	-
45	A12	L. lactis		sourdough bread	NZ_LT599049	0.94 ± 0.16	0.56 ± 0.08	1.59 ± 0.42	0.28 ± 0.03	1.69519	+	+	+
46	CIRM-BIA 44	L. lactis		fermented milk (kefir)		0.95 ± 0.36	0.62 ± 0.09	0.40 ± 0.03	0.58 ± 0.03	0.420768	+	-	+
47	CIRM-BIA 88	L. lactis		cheese	RILX00000000	0.38 ± 0.21	0.69 ± 0.01	0.28 ± 0.01	0.45 ± 0.01	0.74548	+	+	+
48	CIRM-BIA 235	L. lactis		raw milk		2.20 ± 0.06	0.77 ± 0.08	9.34 ± 0.22	0.59 ± 0.02	4.24404	+	+	+
49	CIRM-BIA 236	L. lactis		raw milk		0.93 ± 0.12	0.48 ± 0.03	0.74 ± 0.02	0.41 ± 0.03	0.791326	+	+	+
50	CIRM-BIA 238	L. lactis		raw milk		1.72 ± 0.05	0.55 ± 0.01	7.91 ± 1.03	0.49 ± 0.09	4.58864	+	+	+
51	CIRM-BIA 239	L. lactis		raw milk		1.60 ± 0.12	072 ± 0.05	9.24 ± 0.52	0.66 ± 0.01	5.7931	+	+	+
52	CIRM-BIA 241	L. lactis		raw milk		1.44 ± 0.17	0.71 ± 0.05	6.93 ± 0.49	0.57 ± 0.01	4.8125	+	+	+
53	CIRM-BIA 242	L. lactis		raw milk		1.84 ± 0.37	0.72 ± 0.00	8.89 ± 1.12	0.57 ± 0.04	4.83152	+	+	+
54	CIRM-BIA 244	L. lactis		raw milk		1.63 ± 0.46	0.67 ± 0.04	7.98 ± 1.34	0.74 ± 0.09	4.90769	+	+	+
55	CIRM-BIA 245	L. lactis		raw milk		1.43 ± 0.06	0.39 ± 0.00	8.18 ± 2.03	0.58 ± 0.03	5.7375	+	+	+
56	CIRM-BIA 247	L. lactis		raw milk		1.83 ± 0.28	0.70 ± 0.01	7.56 ± 0.78	0.60 ± 0.01	4.13115	+	+	+
57	CIRM-BIA 633	L. lactis		raw milk	RILZ000000000	1.27 ± 0.74	0.91 ± 0.02	5.58 ± 0.67	0.58 ± 0.02	4.37788	+	+	+
58	CIRM-BIA 639	L. lactis		cheese (tome de Savoie)		1.52 ± 0.14	0.74 ± 0.00	0.61 ± 0.03	0.73 ± 0.03	0.403661	+	+	+
59	CIRM-BIA 644	L. lactis		cheese (Majojero)	RIML00000000	0.48 ± 0.16	0.88 ± 0.02	0.46 ± 0.02	0.68 ± 0.02	0.961492	+	+	+
60	CIRM-BIA 646	L. lactis		cheese (Domiati)		0.37 ± 0.11	0.69 ± 0.00	1.42 ± 0.11	0.64 ± 0.08	3.88554	-	-	+
61	CIRM-BIA 648	L. lactis		yak milk		0.61 ± 0.05	1.08 ± 0.02	0.42 ± 0.03	0.59 ± 0.03	0.693721	+	+	+
62	CIRM-BIA 1043	L. lactis		fermented vegetables		2.04 ± 0.10	0.70 ± 0.02	23.01 ± 0.39	0.51 ± 0.03	11.2711	+	+	+
63	CIRM-BIA 1548	L. lactis		cow raw milk		0.32 ± 0.06	0.80 ± 0.02	0.41 ± 0.01	0.64 ± 0.01	1.27251	+	+	+
64	CIRM-BIA 1549	L. lactis		cow raw milk		0.51 ± 0.21	0.75 ± 0.02	0.73 ± 0.04	0.59 ± 0.04	1.42695	+	+	+
65	CIRM-BIA 1550	L. lactis		cow raw milk		0.68 ± 0.17	1.09 ± 0.03	0.12 ± 0.00	0.65 ± 0.00	0.14682	+	+	-
66	CIRM-BIA 1551	L. lactis		cow raw milk		0.72 ± 0.10	1.05 ± 0.02	0.73 ± 0.04	0.68 ± 0.04	1.00321	+	+	+
67	CIRM-BIA 1552	L. lactis		cow raw milk		0.75 ± 0.10	1.14 ± 0.03	1.00 ± 0.33	0.69 ± 0.03	1.33345	+	+	+
68	CIRM-BIA 1553	L. lactis		cow raw milk		0.66 ± 0.02	0.92 ± 0.03	1.21 ± 0.11	0.26 ± 0.01	1.82664	+	+	+
69	CIRM-BIA 1557	L. lactis		cow raw milk		0.67 ± 0.09	1.08 ± 0.02	0.71 ± 0.01	0.84 ± 0.01	1.04854	+	+	+
70	CIRM-BIA 1562	L. lactis		cheese (Majojero)	RIMK00000000	0.73 ± 0.06	0.60 ± 0.02	0.56 ± 0.13	0.57 ± 0.03	0.773402	+	+	+
71	CIRM-BIA 1565	L. lactis		cheese (Domiati)		0.58 ± 0.11	0.87 ± 0.02	8.85 ± 0.91	0.48 ± 0.01	15.1864	+	+	+
72	CIRM-BIA 1566	L. lactis		cheese (Domiati)		0.61 ± 0.09	0.83 ± 0.03	3.51 ± 0.46	0.58 ± 0.06	5.71177	+	+	+
73	CIRM-BIA 1567	L. lactis		cheese (Domiati)		0.28 ± 0.04	0.55 ± 0.04	0.40 ± 0.08	0.55 ± 0.04	1.42958	+	+	+
74	CIRM-BIA 1568	L. lactis		cheese (Domiati)		1.02 ± 0.07	0.81 ± 0.05	12.97 ± 0.17	0.49 ± 0.01	12.6823	+	+	+
75	CIRM-BIA 1569	L. lactis		cheese (Domiati)		0.39 ± 0.03	0.82 ± 0.02	0.32 ± 0.04	0.39 ± 0.04	0.815638	+	+	+
76	CIRM-BIA 1570	L. lactis		cheese (Domiati)		5.98 ± 0.11	0.68 ± 0.00	23.20 ± 0.18	0.69 ± 0.01	3.88293	+	+	+
77	CIRM-BIA 1574	L. lactis		milk		1.35 ± 0.14	0.83 ± 0.00	8.36 ± 0.58	0.49 ± 0.01	6.20043	+	+	+
78	CIRM-BIA 1578	L. lactis		cheese (Domiati)	RIMO00000000	0.58 ± 0.08	0.78 ± 0.02	4.46 ± 0.21	0.58 ± 0.01	7.70895	+	+	+
79	CIRM-BIA 1667	L. lactis		cow raw milk		0.38 ± 0.09	0.81 ± 0.02	0.34 ± 0.02	0.55 ± 0.02	0.890455	+	+	+
80	CIRM-BIA 1668	L. lactis		cow raw milk		0.37 ± 0.05	0.61 ± 0.01	0.41 ± 0.01	0.50 ± 0.01	1.11106	+	+	+
81	CIRM-BIA 1669	L. lactis		camel milk		0.72 ± 0.08	0.84 ± 0.01	0.76 ± 0.18	0.64 ± 0.01	1.05055	+	+	+
82	CIRM-BIA 1671	L. lactis		camel milk		0.86 ± 0.11	0.87 ± 0.01	4.04 ± 0.47	0.59 ± 0.02	4.71909	+	+	+
83	CIRM-BIA 1672	L. lactis		camel milk		0.72 ± 0.06	0.65 ± 0.02	2.20 ± 0.06	0.56 ± 0.06	3.03339	+	+	+
84	CIRM-BIA 1705	L. lactis		camel milk		0.69 ± 0.04	0.74 ± 0.05	10.94 ± 2.17	0.74 ± 0.05	15.8657	+	+	+
85	CIRM-BIA 1973	L. lactis		raw milk	RILK00000000	2.14 ± 0.24	0.89 ± 0.01	12.33 ± 0.61	0.55 ± 0.05	5.76902	+	+	+
86	CIRM-BIA 2070	L. lactis		brown millet		0.62 ± 0.07	0.76 ± 0.01	1.50 ± 0.34	0.47 ± 0.03	2.43625	+	+	+
87	CIRM-BIA 2074	L. lactis		buckwheat flour		0.24 ± 0.02	0.74 ± 0.02	0.32 ± 0.00	0.62 ± 0.00	1.34252	+	+	+
88	CIRM-BIA 2200	L. lactis		grape must	RILM00000000	0.90 ± 0.04	0.79 ± 0.03	5.00 ± 0.55	0.62 ± 0.02	5.57257	+	+	+
89	CIRM-BIA 2201	L. lactis		grape must	RILL00000000	3.16 ± 0.33	0.78 ± 0.01	12.13 ± 1.86	0.60 ± 0.01	3.83435	+	+	+
90	CIRM-BIA 2287	L. lactis		grape must		1.41 ± 0.16	0.85 ± 0.01	7.80 ± 0.97	0.52 ± 0.01	5.53632	+	+	+
91	CIRM-BIA 2328	L. lactis		sugar		0.52 ± 0.07	0.69 ± 0.02	0.51 ± 0.01	0.38 ± 0.01	0.962304	+	+	+
92	CNRZ190	L. lactis		unknow		0.66 ± 0.01	0.70 ± 0.01	7.28 ± 0.18	0.50 ± 0.02	10.9601	+	+	+
93	CNRZ30	L. lactis		cheese (Brie)		1.05 ± 0.00	0.73 ± 0.01	17.16 ± 0.06	0.52 ± 0.06	16.3849	+	+	+
94	CNRZ31	L. lactis		cheese (Brie)	RIDK00000000	1.06 ± 0.01	0.71 ± 0.02	13.04 ± 0.27	0.60 ± 0.02	12.3163	+	+	+
95	EIP3I	L. lactis		cheese (Rocamadour)	JASGWY010000000	24.00 ± 1.39	0.70 ± 0.03	28.91 ± 1.05	0.66 ± 0.01	1.20457	+	+	+
96	IL1403	L. lactis		laboratory strain, derivative IL594	NC_002662	0.93 ± 0.15	0.62 ± 0.04	1.13 ± 0.08	0.51 ± 0.02	1.21218	+	+	-
97	IL594	L. lactis		starter		0.76 ± 0.13	0.53 ± 0.01	0.77 ± 0.31	0.47 ± 0.01	1.00364	+	-	+
98	LD61	L. lactis		starter	AXZK00000000	1.14 ± 0.19	0.73 ± 0.04	1.05 ± 0.15	0.70 ± 0.02	0.919865	+	-	+
99	NCDO1867	L. lactis		frozen peas		0.32 ± 0.08	0.68 ± 0.06	0.39 ± 0.01	0.52 ± 0.01	1.20512	+	+	+
100	NCDO2054	L. lactis		milk		0.50 ± 0.03	0.69 ± 0.00	0.34 ± 0.00	0.52 ± 0.00	0.690909	+	+	+
101	NCDO2091	L. lactis		seeds of Chinese radish		1.55 ± 0.23	0.67 ± 0.04	5.52 ± 0.43	0.44 ± 0.14	3.56144	+	+	+
102	NCDO2110	L. lactis		frozen peas		0.58 ± 0.33	0.78 ± 0.01	2.41 ± 0.16	0.64 ± 0.01	4.16003	+	+	+
103	NCDO2111	L. lactis		frozen peas		0.74 ± 0.05	0.87 ± 0.03	0.46 ± 0.03	0.70 ± 0.05	0.624391	+	-	+
104	NCDO2118	L. lactis		frozen peas	NZ_CP009054	3.85 ± 1.30	0.80 ± 0.01	15.49 ± 0.22	0.60 ± 0.01	4.0193	+	-	+
105	NCDO2146	L. lactis		mastitis		0.22 ± 0.06	0.72 ± 0.07	0.30 ± 0.01	0.49 ± 0.01	1.38536	+	+	+
106	NCDO2727	L. lactis		mung bean	RIPD00000000	0.24 ± 0.05	0.66 ± 0.07	0.20 ± 0.00	0.19 ± 0.01	0.823129	-	-	+
107	NCDO2738	L. lactis		anchu mash		0.59 ± 0.10	0.71 ± 0.01	0.58 ± 0.08	0.46 ± 0.05	0.988438	+	+	+
108	S40	L. lactis		from Mckay Lab		1.63 ± 0.09	0.80 ± 0.01	6.09 ± 0.36	0.70 ± 0.03	3.73303	+	+	+
109	S49	L. lactis		starter		1.79 ± 0.01	0.70 ± 0.02	8.68 ± 0.03	0.68 ± 0.03	4.85646	+	+	+
110	S51	L. lactis		starter		1.06 ± 0.33	0.62 ± 0.10	1.10 ± 0.49	0.46 ± 0.01	1.03473	+	+	+
111	S92	L. lactis		starter		0.88 ± 0.21	0.77 ± 0.00	0.93 ± 0.33	0.75 ± 0.01	1.0508	+	+	+
112	S107	L. lactis		starter		0.40 ± 0.30	0.51 ± 0.11	0.40 ± 0.26	0.37 ± 0.02	0.998151	+	+	+
113	S109	L. lactis		starter		0.26 ± 0.19	0.42 ± 0.00	0.15 ± 0.01	0.39 ± 0.01	0.581005	+	+	+
114	S113	L. lactis		starter		0.96 ± 0.20	0.80 ± 0.04	0.32 ± 0.07	0.66 ± 0.07	0.330549	+	+	+
115	S142	L. lactis		ATCC19435		0.68 ± 0.03	0.52 ± 0.04	0.51 ± 0.03	0.48 ± 0.03	0.759212	+	+	+
116	S143	L. lactis		starter		0.25 ± 0.02	0.43 ± 0.04	0.33 ± 0.04	0.49 ± 0.01	1.33012	+	+	+
117	S144	L. lactis		starter		1.27 ± 0.01	0.74 ± 0.04	1.70 ± 0.68	0.51 ± 0.04	1.33442	+	+	+
118	S158	L. lactis		unknow	RIDL00000000	0.89 ± 0.00	0.92 ± 0.03	10.27 ± 0.04	0.65 ± 0.04	11.5826	+	+	+
119	S170	L. lactis		starter	JASGXA010000000	0.74 ± 0.00	0.61 ± 0.04	8.19 ± 0.20	0.54 ± 0.02	11.0942	+	-	+
120	S177	L. lactis		from Novel Lab		1.27 ± 0.01	0.78 ± 0.09	17.58 ± 0.38	0.55 ± 0.03	13.8355	+	+	+
121	S178	L. lactis		from Novel Lab		3.18 ± 0.11	0.65 ± 0.12	2.84 ± 0.09	0.49 ± 0.03	0.892351	+	+	+
122	S479	L. lactis		starter		0.42 ± 0.01	0.61 ± 0.02	0.58 ± 0.03	0.55 ± 0.03	1.39163	+	+	+
123	S477	L. lactis		starter		1.78 ± 0.14	0.72 ± 0.03	11.36 ± 0.33	0.69 ± 0.03	6.39682	+	+	+
124	S482	L. lactis		starter		0.65 ± 0.12	0.67 ± 0.00	0.34 ± 0.06	0.65 ± 0.06	0.526547	+	+	+
125	S188	L. lactis		starter	RIDO00000000	2.59 ± 0.05	0.67 ± 0.08	3.07 ± 0.24	0.56 ± 0.02	1.18492	-	-	+
126	S637	L. lactis		whey		1.21 ± 0.03	0.53 ± 0.08	0.74 ± 0.03	0.46 ± 0.03	0.60825	-	-	+
127	S642	L. lactis		whey	RIDN00000000	14.44 ± 0.21	0.58 ± 0.03	9.28 ± 0.43	0.47 ± 0.06	0.642769	+	-	+
128	S645	L. lactis		unknow		0.61 ± 0.12	0.73 ± 0.01	1.31 ± 0.28	0.53 ± 0.01	2.14543	+	+	+
129	S646	L. lactis		unknow		0.61 ± 0.09	0.59 ± 0.03	0.42 ± 0.03	0.59 ± 0.05	0.6969	+	+	+
130	UCMA 5713	L. lactis		grassland	RIED00000000	0.65 ± 0.04	0.50 ± 0.01	0.50 ± 0.13	0.52 ± 0.01	0.771031	+	+	-
131	UCMA 5716	L. lactis		grassland	RIEE00000000	1.09 ± 0.04	0.65 ± 0.07	15.24 ± 0.01	0.64 ± 0.03	13.9881	+	+	+
132	UCMA 5733	L. lactis		grassland		0.64 ± 0.02	0.52 ± 0.04	0.36 ± 0.09	0.51 ± 0.16	0.552987	+	+	+
		strains compared on the basis of their genomic sequence
