# Supplementary material for: Natural diversity of lactococci in γ-aminobutyric acid (GABA) production and genetic and phenotypic determinants
Source: Microb Cell Fact. 2023 Sep 9;22:178. doi: 10.1186/s12934-023-02181-4 (PMC10492284; doi:10.1186/s12934-023-02181-4)
Supplement: Supplementary file 4 — Additional file 4: Table S2. Raw data for gene expression of gadR, gadC, gadB and gene control (tuf). [file 12934_2023_2181_MOESM4_ESM.xlsx]

## Sheet: Addit Table 2
Additional file 4 Table 2 : Raw data for gene expression of gadR, gadC and gadB and control (tuf).
Strains	NaCl	gadR	gadC	gadB	tuf
NCDO2118	-	25.13	19.61	18.03	14.99
	-	25.33	20.02	18.13	15.04
	+	24.69	14.2	13.61	15.23
	+	25.59	14.87	14.3	15.82
S642	-	23.07	14.29	14.62	14.64
	-	23.11	14.48	14.71	14.76
	+	23	14.64	15.69	15.16
	+	21.85	13.86	14.61	14.52
EIP3I	-	21.35	15.72	14.17	15.08
	-	22.72	16.71	15.17	15.89
	+	21	12.72	12.72	14.96
	+	20.14	12.44	12.88	14.91
NCDO2727	-	24.47	25.49	22.31	14.97
	-	24.11	24.97	22.72	14.77
	+	23.02	27.04	20.62	13.08
	+	22.82	26.87	20.52	12.83
MG1363	-	24.48	22.6	21.97	15.76
	-	26.46	22.45	21.93	16.47
	+	24.75	17.52	16.11	14.88
	+	25	17.49	16.16	14.93
